# Supplementary material for: Chemical and Biological Investigations of Allium scorodoprasum L. Flower Extracts
Source: Pharmaceuticals (Basel). 2022 Dec 23;16(1):21. doi: 10.3390/ph16010021 (PMC9865742; doi:10.3390/ph16010021)
Supplement: Supplementary file 1 [file pharmaceuticals-16-00021-s001.zip]

Archive with 1 entries (1 files):
- pharmaceuticals-2070680-supplementary.pdf
